# Supplementary material for: Potential factors promoting the natural regeneration of Larix principis-rupprechtii in North China
Source: PeerJ. 2023 Aug 8;11:e15809. doi: 10.7717/peerj.15809 (PMC10416772; doi:10.7717/peerj.15809)
Supplement: Data S1 [file peerj-11-15809-s001.zip]

Archive with 3 entries (3 files):
- data 1.xlsx
- data 2.xlsx
- data 3.xlsx
