# Supplementary material for: Potential factors promoting the natural regeneration of Larix principis-rupprechtii in North China
Source: PeerJ. 2023 Aug 8;11:e15809. doi: 10.7717/peerj.15809 (PMC10416772; doi:10.7717/peerj.15809)
Supplement: Data S1 [file peerj-11-15809-s001.zip › data 1.xlsx]

## Sheet: R-mean DBH-1
	seedling	sapling
1	0.64	2.23
2	0.54	1.59
3	0.42	1.61
4	0.45	1.22
5	0.36	1.63
6	0.75	1.71
7	0.37	1.19
8	0	2.25
9	0.95	2.25
10	0.3	2.44
11	0	2.33
12	0.53	1.49
13	0.27	2.14
14	0.55	2.81

## Sheet: R-mean H-2
	seedling	sapling
1	0.23	1.82
2	0.2	2.1
3	0.34	2.04
4	0.29	1.54
5	0.4	0.29
6	0.4	2.79
7	0.37	1.88
8	0	3.45
9	0.4	2.83
10	0.2	4.65
11	0	4.11
12	0.31	2.54
13	0.28	4.13
14	0.31	4.29

## Sheet: adult trees-3
	DBH/cm	Height/m
1	44.5	21.13
2	35.7	23.9
3	31.49	17.81
4	34.87	20.87
5	31.47	21.73
6	24.14	19.84
7	32.48	16.54
8	29.87	21.8
9	42.3	21.1
10	28.88	21
11	19.6	12.3
12	34.7	14.5
13	37.95	24
14	48.77	22.7

## Sheet: R-number-4
	seedling	sapling	number
1	62	98	160
2	7	231	238
3	17	305	322
4	68	552	620
5	5	232	237
6	2	393	395
7	3	446	449
8	0	105	105
9	2	65	67
10	19	117	136
11	0	61	61
12	4	314	320
13	6	168	174
14	2	26	28

## Sheet: Total number-5
	Seedling	Sapling	Adult tree
1	62	98	7
2	7	231	5
3	17	305	10
4	68	552	9
5	5	232	3
6	2	393	5
7	3	446	5
8	0	105	3
9	2	65	4
10	19	117	4
11	0	61	1
12	4	314	2
13	6	168	2
14	2	26	3
