# Supplementary material for: Potential factors promoting the natural regeneration of Larix principis-rupprechtii in North China
Source: PeerJ. 2023 Aug 8;11:e15809. doi: 10.7717/peerj.15809 (PMC10416772; doi:10.7717/peerj.15809)
Supplement: Data S1 [file peerj-11-15809-s001.zip › data 2.xlsx]

## Sheet: Sp-6
	Re-Height	Re-Number
1	1.03	160
2	1.15	238
3	1.19	322
4	0.92	620
5	0.35	237
6	1.6	395
7	1.23	449
8	1.73	105
9	1.62	67
10	2.43	136
11	2.06	61
12	1.43	320
13	2.21	174
14	2.3	28

## Sheet: species-7
	Re-Height	Re-Number	Re-DBH
1	1.03	160	1.44
2	1.15	238	1.07
3	1.19	322	1.02
4	0.92	620	0.84
5	0.35	237	0.99
6	1.6	395	1.23
7	1.23	449	0.78
8	1.73	105	1.125
9	1.62	67	1.6
10	2.43	136	1.37
11	2.06	61	1.17
12	1.43	320	1.01
13	2.21	174	1.21
14	2.3	28	1.68

## Sheet: environment-8
	SOC	TP	AN	AP	AK	TN	Sucrase	Phosphatase	Urease	SWC	Altitude	Aspect	Slope	StaD	CanD	LitT	LitA	Adt-DBH	Adt-Height
1	15.54	0.34	73.5	11.44	57.01	1.03	0.132348	1.0879	132.41	29.7	2063	1	19.4	175	0.4	1.2	4.41	44.5	21.13
2	24.36	0.13	99.58	11.46	174.95	1.26	0.131431	1.78615	91.42	25.03	2066	1	13	125	0.3	1.33	9.76	35.7	23.9
3	11.46	0.15	30.1	10.84	84.31	0.75	0.128681	1.77759	31.87	28.7	2060	1	23	250	0.2	2.25	11.86	31.49	17.81
4	19.78	0.25	76.88	10.27	43.79	0.97	0.128645	1.77048	94.87	31.77	2070	1	15.7	225	0.6	1.92	8.26	34.87	20.87
5	18.06	0.27	75.25	11.61	230.66	1.1	0.132103	1.76821	98.32	25.37	2078	1	17	75	0.1	2	7.5	31.47	21.73
6	18.23	0.22	70.23	12.15	512.75	0.72	0.130702	1.77443	52.58	16.53	2029	1	25	175	0.1	2.25	8.46	24.14	19.84
7	16.19	0.14	51.57	10.49	135.79	0.97	0.128947	1.77325	74.16	22.73	2018	1	22	125	0.1	1.83	7.86	32.48	16.54
8	10.43	0.15	34.07	13.46	103.45	1.01	0.129151	1.79172	49.99	26.73	2002	1	24	75	0.1	1.42	7.2	29.87	21.8
9	25.05	0.09	88.55	16.51	148.9	1.41	0.132293	1.82267	204.91	18.47	2007	2	22	100	0.1	1.17	7.35	42.3	21.1
10	25.62	0.07	116.2	9.8	131.48	1.21	0.13254	1.79108	315.37	16.33	1990	2	32	100	0.1	1.33	5.94	28.88	21
11	19.2	0.21	63.35	12.56	141.27	1.05	0.129912	1.78504	62.94	15.83	2022	2	15	50	0.1	1.33	8.13	19.6	12.3
12	12.3	0.08	45.79	11.08	115.38	0.79	0.128904	1.76206	58.19	14.53	2025	2	18	50	0.5	1.25	8.4	34.7	14.5
13	21.73	0.31	61.72	10.5	111.7	1.05	0.131026	1.76382	162.19	12	2023	2	21	50	0.2	1.42	9.14	37.95	24
14	13.01	0.16	63.93	10.19	171.58	0.83	0.128551	1.75626	47.401	17.33	2000	2	8	75	0.1	0.38	5.06	48.77	22.7
