# Supplementary material for: Potential factors promoting the natural regeneration of Larix principis-rupprechtii in North China
Source: PeerJ. 2023 Aug 8;11:e15809. doi: 10.7717/peerj.15809 (PMC10416772; doi:10.7717/peerj.15809)
Supplement: Data S1 [file peerj-11-15809-s001.zip › data 3.xlsx]

## Sheet: SEM-9
Plot	ReH	ReN	ReDBH	Altitude	Aspect	StaD	AdtDBH	AdtH	CanD	TP	AN	AP	TN	SWC	LiT	LitA
1	1.03	160	1.44	2063	1	175	44.5	21.13	0.4	0.14048	231	12.0141	3.102	35.3	1.2	4.41
1	1.03	160	1.44	2063	1	175	44.5	21.13	0.4	0.12806	71.4	9.05158	1.434	31.7	1.2	4.41
1	1.03	160	1.44	2063	1	175	44.5	21.13	0.4	0.223539	116.2	9.32932	0.916	22.1	1.2	4.41
2	1.15	238	1.07	2066	1	125	35.7	23.9	0.3	0.0713938	47.6	12.153	1.23	30.7	1.33	9.76
2	1.15	238	1.07	2066	1	125	35.7	23.9	0.3	0.0682888	33.6	8.82013	1.077	25.1	1.33	9.76
2	1.15	238	1.07	2066	1	125	35.7	23.9	0.3	0.215	35	15.4859	0.589	19.3	1.33	9.76
3	1.19	322	1.02	2060	1	250	31.49	17.81	0.2	0.305045	35	12.8474	1	25.9	2.25	11.86
3	1.19	322	1.02	2060	1	250	31.49	17.81	0.2	0.101667	28	5.34838	1.015	28.6	2.25	11.86
3	1.19	322	1.02	2060	1	250	31.49	17.81	0.2	0.214224	22.4	5.30209	0.442	31.7	2.25	11.86
4	0.92	620	0.84	2070	1	225	34.87	20.87	0.6	0.211895	47.6	12.1993	1.219	30.5	1.92	8.26
4	0.92	620	0.84	2070	1	225	34.87	20.87	0.6	0.620202	121.8	9.69964	0.76	30.8	1.92	8.26
4	0.92	620	0.84	2070	1	225	34.87	20.87	0.6	0.516185	25.2	11.6438	0.44	34	1.92	8.26
5	0.35	237	0.99	2078	1	75	31.47	21.73	0.1	0.113311	33.6	4.46887	1.426	21.5	2	7.5
5	0.35	237	0.99	2078	1	75	31.47	21.73	0.1	0.544906	23.8	14.0509	1.004	27	2	7.5
5	0.35	237	0.99	2078	1	75	31.47	21.73	0.1	0.350844	33.6	7.19998	0.895	27.6	2	7.5
6	1.6	395	1.23	2029	1	175	24.14	19.84	0.1	0.129612	162.4	14.0509	1.282	24.3	2.25	8.46
6	1.6	395	1.23	2029	1	175	24.14	19.84	0.1	0.0807088	50.4	10.1162	0.912	13.1	2.25	8.46
6	1.6	395	1.23	2029	1	175	24.14	19.84	0.1	0.12806	57.4	13.0788	0.762	12.2	2.25	8.46
7	1.23	449	0.78	2018	1	125	32.48	16.54	0.1	0.0737225	46.2	11.1346	0.873	22.8	1.83	7.86
7	1.23	449	0.78	2018	1	125	32.48	16.54	0.1	0.0884713	43.4	10.6254	1.152	20.4	1.83	7.86
7	1.23	449	0.78	2018	1	125	32.48	16.54	0.1	0.0884713	37.8	10.4403	0.776	25	1.83	7.86
8	1.73	105	1.125	2002	1	75	29.87	21.8	0.1	0.0636313	65.8	14.8378	1.655	25.1	1.42	7.2
8	1.73	105	1.125	2002	1	75	29.87	21.8	0.1	0.0574212	58.8	13.6343	0.888	26.2	1.42	7.2
8	1.73	105	1.125	2002	1	75	29.87	21.8	0.1	0.07838	36.4	9.97738	0.778	17	1.42	7.2
9	1.62	67	1.6	2007	2	100	42.3	21.1	0.1	0.100115	81.2	14.0046	1.661	13.8	1.17	7.35
9	1.62	67	1.6	2007	2	100	42.3	21.1	0.1	0.075275	74.2	37.1959	1.468	15	1.17	7.35
9	1.62	67	1.6	2007	2	100	42.3	21.1	0.1	0.0993387	42	21.5962	0.716	26.6	1.17	7.35
10	2.43	136	1.37	1990	2	100	28.88	21	0.1	0.137375	322	11.5049	2.24	18.5	1.33	5.94
10	2.43	136	1.37	1990	2	100	28.88	21	0.1	0.0512112	35	12.8474	1.294	18	1.33	5.94
10	2.43	136	1.37	1990	2	100	28.88	21	0.1	0.075275	162.4	7.38514	1.025	12.5	1.33	5.94
11	2.06	61	1.17	2022	2	50	19.6	12.3	0.1	0.105549	44.8	13.9583	0.68	18.2	1.33	8.13
11	2.06	61	1.17	2022	2	50	19.6	12.3	0.1	0.348515	42	7.80175	0.656	11.3	1.33	8.13
11	2.06	61	1.17	2022	2	50	19.6	12.3	0.1	0.20879	37.8	15.9025	0.929	18	1.33	8.13
12	1.43	320	1.01	2025	2	50	34.7	14.5	0.5	0.0675125	27.3	20.5315	1.022	18.3	1.25	8.4
12	1.43	320	1.01	2025	2	50	34.7	14.5	0.5	0.087695	36.4	12.8474	0.929	7.3	1.25	8.4
12	1.43	320	1.01	2025	2	50	34.7	14.5	0.5	0.093905	25.2	7.98691	0.969	18	1.25	8.4
13	2.21	174	1.21	2023	2	50	37.95	24	0.2	0.0807088	63	10.2551	1.225	13.7	1.42	9.14
13	2.21	174	1.21	2023	2	50	37.95	24	0.2	0.299611	37.8	9.60706	1.052	10.3	1.42	9.14
13	2.21	174	1.21	2023	2	50	37.95	24	0.2	0.114088	25.2	8.4961	1.125	12	1.42	9.14
14	2.3	28	1.68	2000	2	75	48.77	22.7	0.1	0.150571	40.6	8.44981	0.854	11.1	0.38	5.06
14	2.3	28	1.68	2000	2	75	48.77	22.7	0.1	0.0915762	22.4	12.8936	0.864	21	0.38	5.06
14	2.3	28	1.68	2000	2	75	48.77	22.7	0.1	0.145137	19.6	10.6717	0.681	19.9	0.38	5.06

## Sheet: soil property-10
	soc	Tp	jjd	ap	ak	tn	ztm	lsm	nm
A	35.0817	0.14048	231	12.0141	13.67	3.102	0.133001	1.79143	144.494
A	23.3878	0.12806	71.4	9.05158	59.16	1.434	0.131042	1.79724	66.8203
A	6.19088	0.223539	116.2	9.32932	124.93	0.916	0.133001	1.83505	185.92
A	24.0757	0.315912	64.4	5.07064	30.29	0.893	0.131	1.82655	139.6
A	39.2089	0.114864	112	10.6254	30.11	1.784	0.132	1.80265	90.2
B	21.3242	0.0713938	47.6	12.153	33.16	1.23	0.128587	1.79548	25.3944
B	15.8211	0.0682888	33.6	8.82013	470.39	1.077	0.130085	1.77156	46.1074
B	10.3181	0.215	35	15.4859	145.76	0.589	0.135622	1.79143	202.749
B	21.3242	0.156781	68.6	14.8841	50.49	0.96	0.134	1.79253	49.3
B	41.2726	0.138151	128.8	9.00529	54.2	1.983	0.131	1.7865	50.3
C	6.87876	0.305045	35	12.8474	51.76	1	0.128551	1.77297	13.7434
C	6.19088	0.101667	28	5.34838	98.44	1.015	0.128429	1.78141	44.8128
C	8.94239	0.214224	22.4	5.30209	17.25	0.442	0.129062	1.77842	37.0454
C	13.7575	0.135046	40.6	13.1714	169.78	0.657	0.128	1.77845	38.3
C	23.3878	0.139704	49	12.5233	17.23	1.198	0.1291	1.77526	29.6
D	19.9484	0.211895	47.6	12.1993	55.9	1.219	0.128436	1.75978	70.704
D	11.6939	0.620202	121.8	9.69964	11.61	0.76	0.129386	1.77508	138.021
D	9.63026	0.516185	25.2	11.6438	51.76	0.44	0.128112	1.77648	75.8822
D	32.3302	0.119521	77	12.2919	55.9	1.202	0.1292	1.77654	80.3
D	24.7635	0.0636313	133	11.2272	54.3	1.375	0.12947	1.77569	91.265
E	17.1969	0.113311	33.6	4.46887	224.48	1.426	0.131273	1.76699	128.959
E	15.1333	0.544906	23.8	14.0509	191.12	1.004	0.13637	1.77666	163.912
E	11.006	0.350844	33.6	7.19998	114.04	0.895	0.128666	1.76101	209.232
E	25.4514	0.253036	219.8	31.5022	393	1.228	0.129452	1.7754	199.333
E	13.0696	0.103996	30.8	11.0883	299	0.642	0.129563	1.76252	184.3
F	28.2029	0.135046	162.4	14.0509	13.55	1.282	0.131993	1.79266	88.8278
F	22.6999	0.129612	50.4	10.1162	17.95	0.912	0.130675	1.77384	13.7434
F	18.5727	0.0807088	57.4	13.0788	1143.8	0.762	0.129437	1.75679	47.4019
F	23.3878	0.12806	121.8	14.8841	875.7	0.303	0.12958	1.75933	50.3
F	22.6999	0.149795	60.2	6.59821	16.3	1.393	0.13026	1.76237	57.36
G	22.6999	0.0737225	46.2	11.1346	154.26	0.873	0.129394	1.7742	33.1618
G	19.9484	0.0884713	43.4	10.6254	309.11	1.152	0.128832	1.76751	84.9442
G	16.509	0.0884713	37.8	10.4403	55.69	0.776	0.128616	1.77807	104.363
G	19.2605	0.0962337	40.6	8.72755	24.11	0.898	0.128726	1.76599	100.3
G	12.3818	0.102444	130.2	10.4866	22.16	1.201	0.128824	1.77256	95.6
H	22.012	0.0636313	65.8	14.8378	26.2	1.655	0.129631	1.80427	132.843
H	15.1333	0.0574212	58.8	13.6343	77.59	0.888	0.128263	1.7756	9.85968
H	10.3181	0.07838	36.4	9.97738	225.94	0.778	0.129559	1.7953	7.27056
H	11.6939	0.0488825	33.6	14.3286	84.08	0.652	0.129556	1.78623	9.365
H	13.0696	0.149795	61.6	13.912	85.98	0.914	0.128102	1.79254	8.2654
I	24.0757	0.100115	81.2	14.0046	393	1.661	0.129617	1.76312	323.143
I	26.1393	0.075275	74.2	37.1959	39.56	1.468	0.133116	1.78915	191.098
I	15.8211	0.0993387	42	21.5962	75.03	0.716	0.134146	1.91577	100.479
I	39.2089	0.112535	135.8	4.7929	88	1.929	0.133011	1.78544	100.326
I	61.9088	0.114864	162.4	15.1156	85	2.378	0.134211	1.91226	190.232
J	58.4695	0.137375	152.6	11.5049	187.7	2.24	0.133454	1.83821	600.179
J	37.8332	0.0512112	322	12.8474	61.2	1.294	0.131849	1.76364	272.655
J	11.6939	0.075275	35	7.38514	12.67	1.025	0.132317	1.77138	73.2931
J	35.0817	0.0915762	162.4	10.6254	264.36	1.434	0.131985	1.82543	85.36
J	43.3362	0.04112	198.8	10.7643	24.5	2.068	0.132254	1.80554	94.35
K	17.1969	0.105549	44.8	13.9583	7.42	0.68	0.128659	1.7647	35.7509
K	15.1333	0.348515	42	7.80175	256.55	0.656	0.130891	1.78915	20.9232
K	11.006	0.20879	37.8	15.9025	102.85	0.929	0.130186	1.80128	150.967
K	19.9484	0.182397	60.2	9.37561	198.27	1.358	0.130245	1.79632	32.656
K	28.8908	0.159886	103.6	15.9488	221.4	1.611	0.130589	1.80255	42.066
L	11.006	0.0675125	27.3	20.5315	78.7	1.022	0.128645	1.76505	42.2237
L	9.63026	0.087695	36.4	12.8474	252.67	0.929	0.129019	1.75679	116.014
L	8.94239	0.093905	25.2	7.98691	76.89	0.969	0.129048	1.76435	16.3325
L	19.2605	0.0620787	67.2	11.5975	53.27	1.246	0.129045	1.7625	19.36
L	21.3242	0.0822613	49	13.0325	75.3	0.856	0.129024	1.75652	20.365
M	28.2029	0.0807088	63	10.2551	235.68	1.225	0.13218	1.75942	169.091
M	20.6363	0.299611	37.8	9.60706	78.87	1.052	0.132727	1.77877	299.841
M	15.1333	0.114088	25.2	8.4961	69.65	1.125	0.12817	1.75327	17.627
M	62.5967	0.284086	221.2	6.04273	62.58	2.269	0.128456	1.75247	18.365
M	12.3818	0.614769	26.6	10.5329	63.4	0.932	0.1296	1.75623	17.365
N	12.3818	0.150571	40.6	8.44981	34.31	0.854	0.1284	1.75063	34.4563
N	7.56664	0.0915762	22.4	12.8936	434.4	0.864	0.128825	1.75854	3.38688
N	6.87876	0.145137	19.6	10.6717	56.72	0.681	0.128429	1.7596	104.363
N	14.4454	0.166096	102.2	10.1625	160.9	1.157	0.12853	1.75698	34.366
N	18.5727	0.150571	47.6	12.0141	46.3	0.995	0.128632	1.75643	32.366
